# Supplementary material for: Positional and Curvature Difference of Lamina Cribrosa According to the Baseline Intraocular Pressure in Primary Open-Angle Glaucoma: A Swept-Source Optical Coherence Tomography (SS-OCT) Study
Source: PLoS One. 2016 Sep 9;11(9):e0162182. doi: 10.1371/journal.pone.0162182 (PMC5017615; doi:10.1371/journal.pone.0162182)
Supplement: S1 Table — (XLSX) [file pone.0162182.s001.xlsx]

## Sheet: LC_HTGvsNTG_20160710
ID	sex	age	diagnosis (1:healthy 2:NTG 3:HTG)	DM 1:O 2:X	HTN 1:O 2:X	laterality 1:R 2:L	vision	IOP at exam	baseline IOP	SE	MD	PSD	VFI	CCT	AXL	average RNFLT	H_PLCD	V_PLCD	H_mLCD	V_mLCD	H_VAULT	V_VAULT	VAULT	PLCD	mLCD	VHdiff	disc area	average cd ratio	vertical cd ratio	cup volume	angle
1	1	59	3	2	2	2	1	14	20	-4.875	-9.79	15.1	70	531	26.3	49	296.69	360.98	377.07	388.41	80.38	27.43	53.91	328.84	382.74	64.29	1.8	0.82	0.85	0.518	2.08
2	2	77	3	2	1	1	0.5	15	20	2.125	-6.63	10.29	79	541	23.89	61	243.57	297.85	300.45	328.99	56.88	31.14	44.01	270.71	314.72	54.29	2.17	0.76	0.78	0.329	10.5
3	1	84	3	2	1	1	0.7	16	20	0	0.25	1.94	99	582	23.41	68	305.43	375.13	352.16	415.13	46.73	40	43.36	340.28	383.64	69.7	2.32	0.77	0.8	0.416	12.08
4	1	68	3	2	1	1	0.6	8	21	-0.575	-20.36	14.43	50	560	23.4	57	290.83	361.16	344.58	369.97	53.75	8.81	31.28	326	357.27	70.33	1.94	0.72	0.67	0.272	6.61
5	2	53	3	2	2	1	1	15	21	-0.75	-18.25	13.98	49	560	23.4	58	436.76	413.26	517.33	506.12	80.57	92.86	86.71	425.01	511.72	-23.5	2.75	0.87	0.82	1.151	6.66
6	1	56	3	2	2	1	0.7	14	21	0	-9.99	11.8	69	550	23.4	58	530.31	568.81	702.11	715.14	171.8	146.33	159.07	549.56	708.63	38.51	2.43	0.91	0.9	1.507	6.41
7	1	40	3	2	2	2	0.3	17	21	-6	-1.71	2.28	96	560	25.52	66	313.33	421.8	378.47	435.69	65.14	13.89	39.52	367.57	407.08	108.47	1.63	0.72	0.69	0.298	5.13
8	1	44	3	2	2	2	1	11	21	0.25	0.7	2.01	100	546	23.4	66	550.45	691.57	697.96	761.82	147.51	70.25	108.88	621.01	729.89	141.12	1.93	0.83	0.84	0.835	10.64
9	1	76	3	1	2	1	0.6	13	21	-3.75	-2.5	7.58	94	562	24.16	82	482.52	503.82	558.67	534.7	76.15	30.89	53.52	493.17	546.69	21.3	1.44	0.61	0.55	0.178	16.65
10	1	56	3	2	2	2	1	13	22	0	-13.96	16.42	53	546	24.03	59	525.53	465.65	609.59	554.19	84.06	88.53	86.3	495.59	581.89	-59.88	2.09	0.84	0.82	0.772	7.11
11	1	55	3	2	2	1	0.8	17	22	-2.5	0.13	1.26	100	551	23.44	59	627.51	739.88	744.15	802.65	116.64	62.77	89.7	683.7	773.4	112.37	1.81	0.85	0.87	0.901	1.78
12	2	57	3	2	2	2	0.7	15	22	-1.5	-2.29	4.07	97	571	24.23	68	278.46	262.29	310.91	265.09	32.45	2.8	17.63	270.37	288	-16.17	1.73	0.53	0.52	0.061	6.18
13	1	71	3	2	1	1	0.7	22	22	-2.125	-6.01	5.91	91	493	25.9	69	350.99	464.21	459.44	541.88	108.45	77.67	93.06	407.6	500.66	113.23	2.11	0.82	0.85	0.669	-3.03
14	1	66	3	2	2	1	0.8	16	22	1.875	-11.92	15.36	58	555	22.92	72	421.88	511.88	503.24	558.49	81.36	46.61	63.99	466.88	530.87	90	1.82	0.76	0.85	0.408	11.54
15	1	38	3	2	2	1	0.7	18	22	-5.5	-3.4	6.01	95	540	24.91	72	661.88	505.24	731.33	640.56	69.45	135.32	102.38	583.56	685.94	-156.64	1.33	0.76	0.7	0.337	5.79
16	2	62	3	2	2	2	0.8	13	22	0.625	-1.21	7.44	94	536	23.5	73	397.47	423.73	462.83	485.54	65.36	61.81	63.58	410.6	474.18	26.26	2.15	0.79	0.76	0.605	7.34
17	2	62	3	2	2	2	0.7	13	22	0.625	-1.21	7.44	94	536	23.5	76	424.75	506.75	502.58	532.88	77.83	26.13	51.98	465.75	517.73	82	2.15	0.79	0.76	0.605	6.06
18	1	37	3	2	2	1	1	17	23	-7.125	-14.65	17.06	51	612	24.33	62	498.29	541.05	631.96	651.45	133.67	110.4	122.04	519.67	641.71	42.76	2.11	0.84	0.8	0.778	11.07
19	1	65	3	2	2	2	0.9	23	23	1.25	-3.08	2.44	96	551	23.46	70	256.92	346.91	353.59	386.89	96.67	39.98	68.32	301.92	370.24	89.99	2.05	0.68	0.68	0.328	6.42
20	1	70	3	2	1	2	1	16	23	-0.375	-2.49	3.04	97	534	24	86	445	449.66	511.37	529.05	66.38	79.39	72.88	447.33	520.21	4.66	2.06	0.71	0.69	0.464	9.58
21	1	58	3	2	2	2	0.9	17	23.5	0	-5.58	3.82	88	540	26.95	56	402.46	442.11	521.58	509	119.12	66.89	93	422.29	515.29	39.65	1.82	0.82	0.76	0.428	15.13
22	1	24	3	2	2	2	0.9	16	24	0	-2.13	3.31	97	540	24.3	71	398.91	421.84	501.94	514.89	103.03	93.05	98.04	410.38	508.41	22.93	2.88	0.87	0.87	1.26	7.28
23	2	43	3	2	2	1	1.2	17	24	0	-9.8	11.46	76	603	23.4	72	454.96	424.09	532.88	503.63	77.92	79.54	78.73	439.52	518.25	-30.87	1.59	0.8	0.85	0.41	3.64
24	2	58	3	1	1	1	0.5	15	24	1.575	-4.65	1.84	100	547	21.99	76	340.77	445.27	405.82	475.4	65.05	30.13	47.59	393.02	440.61	104.5	2.51	0.84	0.84	0.93	8.94
25	2	52	3	2	2	1	0.7	14	25	-7.125	-25.86	12.23	27	574	26.01	50	383.31	457.23	474.26	480.06	90.95	22.83	56.89	420.27	477.16	73.92	1.19	0.81	0.8	0.248	7.27
26	1	38	3	2	2	2	1	14	25	-6.75	-6.82	-0.29	88	550	26.62	56	437.17	398.71	543.44	532.71	106.27	134	120.14	417.94	538.07	-38.46	2.07	0.87	0.89	0.834	2.27
27	1	83	3	2	2	1	0.7	12	25	0.625	-0.79	2.53	99	538	23.08	73	478.59	470.59	565.6	542.28	87.01	71.69	79.35	474.59	553.94	-8	1.87	0.78	0.73	0.495	2.9
28	1	57	3	2	1	2	0.7	16	25	-3.25	0.01	1.82	99	552	27.89	80	289.2	295.73	423.59	422.26	134.39	126.54	130.46	292.46	422.93	6.52	2.38	0.71	0.79	0.455	6.44
29	1	38	3	2	2	1	0.9	19	26	-7	-13.05	9.31	68	540	26.74	52	592.5	501.73	648.79	620.58	56.29	118.86	87.57	547.12	634.69	-90.78	1.85	0.89	0.88	0.841	3.6
30	2	41	3	2	2	1	1	15	26	-2.625	-3.83	3.17	97	519	23.79	64	537.47	597.3	679.33	647.59	141.86	50.29	96.08	567.38	663.46	59.82	2.26	0.83	0.82	0.86	9.65
31	2	63	3	2	2	2	0.8	18	26	0	-4.26	1.63	99	502	24.3	69	228.04	240.62	265.99	290.91	37.96	50.29	44.12	234.33	278.45	12.58	1.88	0.71	0.65	0.195	9.32
32	1	44	3	1	2	1	0.9	16	27	-3.25	-11.51	16.25	61	539	24.83	54	503.65	510.06	607.4	595.38	103.75	85.33	94.54	506.85	601.39	6.4	1.68	0.88	0.92	0.774	5.29
33	1	58	3	2	1	1	0.9	16	27	-2.75	1.99	1.55	100	560	23.18	82	390.04	424.76	483.5	490.8	93.46	66.05	79.75	407.4	487.15	34.71	1.58	0.61	0.68	0.241	10.19
34	1	44	3	2	2	2	1.2	22	27	0	-1.78	2.442	98	495	24.3	84	481.8	527.16	602.41	578.84	120.61	51.68	86.15	504.48	590.63	45.36	2.23	0.82	0.84	0.791	8.87
35	1	27	3	2	2	1	1	14	29	-2.875	-2.2	2.94	97	644	24.55	67	458.02	547.04	600.99	638.15	142.98	91.1	117.04	502.53	619.57	89.03	1.8	0.79	0.81	0.656	5.8
36	1	42	3	2	2	1	1	13	29	-6.625	-8.41	13.37	72	545	26.53	84	363.76	400.31	496.93	508.59	133.17	108.28	120.72	382.04	502.76	36.55	2.13	0.75	0.76	0.316	5.1
37	1	48	3	2	2	1	0.2	14	34	-3.375	-20.98	11.41	30	589	24.52	57	594.46	643.26	692.79	724.59	98.33	81.34	89.83	618.86	708.69	48.79	1.7	0.87	0.85	0.853	5.16
38	1	65	3	1	1	1	1	11	45	0	-1.66	2.58	97	560	24.3	55	403.17	360.37	494.65	474.25	91.48	113.88	102.68	381.77	484.45	-42.8	2.09	0.78	0.8	0.625	5.03
39	2	37	2	2	2	1	1.2	8	7.75	-0.5	-2.32	2.25	97	471	27.53	69	402.16	479.94	474.28	520.88	72.12	40.94	56.53	441.05	497.58	77.78					5.73
40	2	37	2	2	2	2	0.9	8	8.17	-0.5	-2.22	1.35	100	461	27.54	94	432.64	449.92	502.35	476.67	69.7	26.75	48.23	441.28	489.51	17.28	2	0.6	0.58	0.123	9.17
41	2	66	2	2	2	1	0.9	10	9	0.5	-6.37	6.52	83	440	22.7	67	334.95	447.19	451.98	479.61	117.03	32.42	74.72	391.07	465.79	112.23	2.06	0.79	0.74	0.437	8.76
42	1	59	2	2	1	2	0.6	10	9	-5	-2.78	2.96	97	479	26.66	69	311.06	433.49	396.33	456.65	85.27	23.16	54.21	372.27	426.49	122.43	1.62	0.68	0.71	0.241	12.08
43	1	67	2	2	2	2	0.7	10	9	0.25	-5.89	7.89	91	547	22.85	74	344.34	399.19	434.13	423.12	89.79	23.94	56.86	371.76	428.62	54.85	1.84	0.58	0.67	0.152	10.5
44	2	67	2	2	1	1	0.7	9	10	2.625	-11.58	15.43	67	513	22.95	76	140.22	205.51	226.56	280.81	86.35	75.31	80.83	172.86	253.69	65.29	2.74	0.78	0.84	0.343	6.85
45	2	67	2	2	1	2	0.8	10	10.75	2.375	-8.62	13.38	78	526	22.95	77	358.01	338.26	323.89	305.28	-34.12	-32.99	-33.55	348.14	314.58	-19.75	2.7	0.79	0.81	0.451	0.37
46	1	60	2	2	1	1	1	12	11	0.5	-4.1	9.93	85	566	23.98	66	259.09	375.56	372.09	429.96	113	54.4	83.7	317.32	401.02	116.47	1.82	0.68	0.63	0.168	9.03
47	2	57	2	2	2	2	0.8	12	11	-5.125	-2.51	5.08	91	530	24.71	70	242.96	224.42	305.61	347.98	62.65	123.56	93.11	233.69	326.8	-18.53	1.29	0.68	0.81	0.172	16.33
48	1	63	2	2	2	2	1.2	9	11	0.75	-1.91	7.59	96	535	24.58	71	347.01	448.9	511.4	561.83	164.39	112.92	138.66	397.96	536.61	101.89	3.62	0.88	0.88	1.327	5.29
49	2	57	2	2	2	1	1.2	10	11	0.25	-6.3	9.11	85	494	23.71	74	353.84	365.51	429.87	422.07	76.03	56.56	66.3	359.68	425.97	11.67	1.61	0.79	0.79	0.424	1.75
50	2	52	2	2	2	1	0.8	11	11	-0.75	-1.65	2.45	97	495	22.87	86	551.02	669.49	686.03	712.09	135.01	42.6	88.81	610.25	699.06	118.47	2.18	0.75	0.76	0.667	3.59
51	2	71	2	2	2	2	0.4	11	11.33	-1.375	-4.43	12.21	73	572	24.43	60	395.42	493.32	470.76	497.24	75.34	3.91	39.62	444.37	484	97.9	1.58	0.78	0.75	0.323	1.96
52	2	71	2	2	2	1	0.3	11	11.83	-1.75	-5.53	12.43	85	574	24.43	73	274.72	429.37	361.89	443.71	87.17	14.34	50.75	352.05	402.8	154.65	1.69	0.71	0.68	0.258	10.02
53	2	59	2	2	2	1	1.2	10	12	-5.125	-8.72	14.14	77	530	24.71	72	472.83	431.38	514.29	453.71	41.45	22.33	31.89	452.1	484	-41.46	1.28	0.72	0.73	0.214	8.53
54	2	74	2	2	2	1	0.6	9	12	-2.5	-5.91	4.18	88	543	24	74	312.73	347.59	431.83	343.44	119.1	-4.15	57.48	330.16	387.64	34.86	2.89	0.84	0.82	1.034	9.83
55	2	57	2	2	2	1	1.2	12	12	-4.875	-2.33	3.92	95	529	26.32	79	327.24	388.42	381.95	398.47	54.71	10.06	32.38	357.83	390.21	61.18	1.38	0.62	0.71	0.15	6
56	2	65	2	2	2	2	0.7	10	12.08	0.5	-11.65	14.38	66	490	23.65	53	221.17	350.24	315.87	383.98	94.7	33.75	64.23	285.7	349.93	129.07	2.2	0.81	0.78	0.481	12.89
57	2	67	2	1	1	1	0.6	12	12.17	1.125	-6.38	7.69	83	500	23	69	298.63	540.24	459.44	563.42	160.81	23.18	91.99	419.44	511.43	241.61	2.26	0.79	0.83	0.599	10.4
58	2	50	2	2	2	2	1	9	12.17	0.375	-3.95	3.06	94	535	23.65	101	442.78	478.61	528.58	535.24	85.8	56.63	71.22	460.69	531.91	35.83	2.57	0.78	0.7	0.842	4.1
59	2	67	2	1	1	2	0.8	12	12.33	1.25	-3.68	4.53	92	511	23	71	310.86	501.86	425.02	468.78	114.16	-33.08	40.54	406.36	446.9	191	2.16	0.81	0.79	0.512	8.18
60	1	50	2	2	2	2	0.9	11	12.67	-2	-5.76	10.28	93	529	24.44	83	268.92	288.85	304.28	313.54	35.36	24.69	30.03	278.88	308.91	19.93	1.8	0.51	0.38	0.092	4.45
61	1	50	2	2	2	1	1.5	11	12.67	-1.125	-5.41	9	92	529	23.65	86	347.2	388.64	384.02	463.37	36.83	74.73	55.78	367.92	423.7	41.44	1.8	0.54	0.54	0.156	0.32
62	1	37	2	2	2	1	1.2	12	12.8	-1.5	-3.04	3.79	95	512	24	62	266.53	324.62	347.09	387.49	80.56	62.87	71.72	295.58	367.29	58.09	2.21	0.82	0.83	0.604	8.13
63	2	67	2	2	2	2	1	12	13	-0.5	-5.72	6.01	91	477	23.08	56	328.09	362.26	441.69	430.86	113.6	68.6	91.1	345.17	436.28	34.17	2.65	0.86	0.84	0.82	3.83
64	1	69	2	1	1	1	0.5	10	13	1	-22.8	11.99	28	526	22.96	62	485	594.66	600.59	606.26	115.59	11.6	63.59	539.83	603.42	109.66	2.69	0.92	0.9	1.416	9.84
65	1	73	2	2	1	2	1.2	11	13	-0.75	-2.55	2.65	98	524	22.54	69	320.16	402.78	398.77	426.87	78.61	24.09	51.35	361.47	412.82	82.62	2.04	0.76	0.66	0.266	4.1
66	2	61	2	2	2	1	0.9	13	13	0	-4.76	3.63	94	566	27.79	77	430.6	565.81	496.19	574.21	65.59	8.4	37	498.2	535.2	135.21	1.34	0.64	0.72	0.16	12.38
67	2	50	2	2	2	1	0.9	9	13.08	0.25	-3.6	4.13	97	517	24	95	567.78	571.29	633.72	659.98	65.94	88.69	77.31	569.53	646.85	3.51	2.84	0.83	0.86	1.397	3.04
68	1	66	2	2	2	2	1.2	13	13.17	-3.75	-5.52	10.02	80	597	24.16	81	583.9	602.07	645.65	658.82	61.75	56.76	59.25	592.98	652.23	18.17	2.03	0.79	0.84	0.547	10.53
69	1	73	2	2	1	2	0.8	11	13.2	0.25	-3.3	8.25	94	515	24	57	298.44	309.48	396.64	411.12	98.19	101.64	99.91	303.96	403.88	11.04	2.65	0.87	0.87	0.744	9.97
70	2	82	2	1	2	1	1	14	13.5	-1.25	-1.92	2.67	96	560	23.4	81	310.14	467.06	485.19	573.17	175.05	106.1	140.58	388.6	529.18	156.93	2.27	0.82	0.78	0.816	10.14
71	1	59	2	2	2	2	0.9	11	14	-2	-4.37	8.3	87	527	24.58	71	513.13	522.75	619.41	598.86	106.28	76.11	91.2	517.94	609.14	9.62	2.28	0.85	0.9	1.069	6.09
72	1	63	2	2	1	2	1.2	13	14	0.75	-1.56	6.16	96	532	24.41	72	273.34	372.99	384.11	442.91	110.77	69.92	90.34	323.16	413.51	99.65	2.74	0.82	0.82	0.77	9.37
73	2	52	2	2	2	1	0.9	9.5	14	-4.25	-6.39	10.14	89	484	24.29	77	385.63	403.28	421.87	421.94	36.24	18.67	27.45	394.45	421.9	17.64	1.75	0.64	0.75	0.171	2.47
74	2	64	2	2	2	1	0.3	12	15	0.25	-6.35	4.87	89	473	24	67	397.02	527.05	467.12	518.58	70.11	-8.48	30.81	462.03	492.85	130.04	1.85	0.84	0.83	0.697	8.2
75	2	77	2	2	1	1	0.7	11	15	-2.5	-3.17	2.28	96	528	24.6	70	267.85	324.83	327.8	351.71	59.95	26.88	43.41	296.34	339.75	56.98	1.12	0.53	0.51	0.058	7.33
76	2	73	2	2	2	2	0.5	15	15	1.75	-10.56	13.97	59	491	22.84	74	409.95	523.6	545.69	539.99	135.74	16.39	76.07	466.77	542.84	113.65	1.69	0.74	0.8	0.375	5.79
77	2	53	2	2	2	1	0.8	12	15	0.75	-3.01	2.75	97	585	22.59	110	309.08	345.07	340.94	337.85	31.85	-7.22	12.32	327.08	339.39	35.99	1.68	0.16	0.16	0.006	8.45
78	1	56	2	2	2	1	0.8	13	15.67	-2.375	-15.93	17.77	45	516	25.26	56	404.92	442.37	471.57	480.89	66.65	38.52	52.59	423.64	476.23	37.45	1.98	0.86	0.95	0.781	11.07
79	2	73	2	1	1	1	0.6	13	16	0.5	-6.72	4.3	88	506	22.6	64	324.43	444.51	421.13	509.68	96.69	65.17	80.93	384.47	465.4	120.08	1.95	0.77	0.76	0.552	7.34
80	1	74	2	2	2	1	0.8	11	16	3	-5.21	11.6	84	513	22.85	64	375.08	397.85	461.28	399.4	86.21	1.55	43.88	386.46	430.34	22.77	2.08	0.77	0.91	0.462	11.04
81	1	64	2	2	2	1	0.8	15	16	-5	-6.4	9.04	80	571	25.57	65	300.51	392.68	383.31	441.74	82.8	49.07	65.94	346.59	412.53	92.17	2.58	0.84	0.93	0.729	6.42
82	2	62	2	2	1	2	0.7	11	16	0	-6.73	10.28	80	513	24.4	66	242.7	283.78	313.86	320.46	71.16	36.68	53.92	263.24	317.16	41.08	2.11	0.82	0.82	0.585	4.95
83	2	68	2	2	1	1	0.8	13	16	0.925	-1.69	2.92	97	527	24.62	69	335.89	502.59	459.14	518.63	123.24	16.04	69.64	419.24	488.88	166.7	2.16	0.82	0.78	0.721	5.16
84	1	65	2	2	2	1	0.5	13	16	-0.875	-1.98	2.62	98	562	23.4	72	390.72	398.43	512.08	540.37	121.37	141.94	131.65	394.57	526.22	7.71	2.56	0.83	0.8	0.968	6
85	1	62	2	2	2	1	0.8	13	16.5	1.75	-10.93	17.78	60	523	23.86	71	431.73	521.72	524.18	550.28	92.45	28.56	60.5	476.73	537.23	89.99	1.74	0.79	0.86	0.559	9.32
86	2	69	2	2	1	1	0.8	10	16.6	-3	-6.35	9.49	88	543	23.89	75	236.3	311.09	310.61	347.89	74.31	36.81	55.56	273.69	329.25	74.79	1.93	0.75	0.85	0.407	16.87
87	2	53	2	2	2	2	0.9	16	17	-0.375	-2.25	7.9	93	527	23.56	64	274.74	323.18	309.28	381.99	34.54	58.81	46.68	298.96	345.64	48.44	1.58	0.67	0.65	0.12	15.05
88	1	53	2	2	2	1	0.9	13	17	-2.75	-4.84	8.68	85	543	23.45	69	514.44	639.94	628.01	672.39	113.58	32.45	73.01	577.19	650.2	125.51	1.68	0.77	0.8	0.505	7.93
89	1	49	2	2	2	1	0.7	14	17	-1.25	-7.26	10.98	78	509	26.42	71	397.81	425.34	471.26	444.59	73.45	19.24	46.35	411.58	457.92	27.53	1.12	0.62	0.59	0.132	6.04
90	2	73	2	2	1	1	0.9	13	17	-0.75	-3.55	3.16	96	529	23.39	73	287.96	317.82	349.34	398.73	61.38	80.91	71.15	302.89	374.03	29.86	2.1	0.7	0.7	0.295	10.87
91	1	60	2	2	2	2	0.5	13	17	0	-2.96	3.59	95	520	24	81	365.72	531.46	478.08	566.99	112.36	35.53	73.95	448.59	522.54	165.74	1.64	0.63	0.61	0.221	9.19
92	2	59	2	2	2	1	0.5	13	17	-0.25	-13.96	14.73	60	521	23.08	82	470.2	544.04	569.87	621.08	99.67	77.04	88.35	507.12	595.48	73.84	2.58	0.8	0.83	0.917	9.65
93	2	64	2	2	2	2	0.6	14	17	0.5	-5.14	8.57	82	531	23.46	83	291.44	372.07	369.16	394.15	77.72	22.08	49.9	331.75	381.66	80.63	2.06	0.72	0.69	0.299	6.75
94	2	61	2	2	2	1	0.6	12	17.33	-3	-7.17	9.34	84	514	23.45	57	407.27	555.45	483.16	530.04	75.9	-25.41	25.25	481.36	506.6	148.18	1.54	0.82	0.91	0.462	6.49
95	2	61	2	2	2	2	0.8	11	17.67	-2.75	-9.8	10.19	74	518	23.45	55	351.51	498.24	416.82	464.12	65.31	-34.12	15.59	424.88	440.47	146.73	1.42	0.76	0.88	0.283	5.01
96	2	76	2	2	1	1	0.7	15	17.67	-0.625	-7.16	4.96	80	545	23.08	60	445.52	471.04	502.18	481.83	56.66	10.79	33.73	458.28	492	25.52	1.35	0.79	0.76	0.384	10.77
97	1	54	2	2	1	2	0.5	13	17.67	-2.375	-2.37	3.2	97	546	25.06	60	310.54	337.07	544.14	367.58	233.59	30.51	132.05	323.8	455.86	26.52	2.09	0.81	0.81	0.449	8.98
98	2	64	2	2	2	2	1	14	17.67	0	-8.23	12.34	83	593	24	83	258.01	383.14	318.16	386.05	60.15	2.91	31.53	320.57	352.11	125.12	2.09	0.76	0.7	0.378	8.74
99	2	69	2	2	1	2	0.6	11	18	-1.75	-8.74	7.42	82	531	24.71	56	352.89	494.26	508.03	542.61	155.13	48.35	101.74	423.58	525.32	141.36	1.74	0.84	0.88	0.579	13.28
100	1	65	2	2	2	1	1	13	18	0.5	-4.13	10.81	82	520	24.66	70	263.2	317.49	344.62	375.19	81.41	57.7	69.55	290.35	359.9	54.29	2.72	0.78	0.82	0.436	5.36
101	1	47	2	2	2	2	1.2	13	18	-2.125	-5.92	7.07	84	592	25.28	73	401.7	453.58	554.46	531.08	152.76	77.5	115.13	427.64	542.77	51.88	1.84	0.74	0.72	0.253	4.68
102	1	61	2	2	2	1	0.5	15	18	1.25	-5.21	12.84	75	529	24.98	84	431.9	553.88	559.08	629.37	127.17	75.5	101.34	492.89	594.23	121.98	2.48	0.77	0.84	0.663	9.52
103	2	58	2	2	2	1	1	14	18	-0.875	-4.06	3.14	96	568	24.2	85	251.16	292.59	308.27	320.18	57.11	27.6	42.36	271.87	314.23	41.43	1.93	0.63	0.7	0.175	6.31
104	2	58	2	2	1	1	1	10	18	-2	-3.72	8.13	89	558	23.2	90	355.5	422.1	482.41	507.69	126.91	85.59	106.25	388.8	495.05	66.6	2.32	0.81	0.85	0.821	3.14
105	1	32	2	2	2	1	1	10	19	-6	-14.37	14.73	63	501	25.92	63	657.83	662.31	728.02	708.07	70.19	45.76	57.97	660.07	718.05	4.48	1.58	0.88	0.92	0.718	9.45
106	2	74	2	2	1	2	0.5	14	19	-1.375	-5.8	10.26	78	521	24.55	65	186.74	261.42	271.29	278.93	84.56	17.52	51.04	224.08	275.11	74.68	2.35	0.81	0.85	0.469	6.44
107	1	48	2	2	2	2	0.9	18	20	-1.375	-7.04	7.62	84	582	26	77	755.58	773.27	839.32	815.4	83.74	42.13	62.94	764.43	827.36	17.69	1.62	0.81	0.69	0.6	5.08
108	2	52	2	2	2	2	0.9	15	20	-3.625	-3.46	7.63	86	529	24.35	84	385.03	431.98	460.86	494.18	75.83	62.2	69.02	408.5	477.52	46.95	1.75	0.66	0.69	0.318	4.43
109	2	67	1	2	1	1	0.7	8	8	0.625	-0.46	1.64	100	479	23.79	89	309.85	371.87	376.74	410.54	66.89	38.67	52.78	340.86	393.64	62.01	1.73	0.57	0.49	0.077	13.42
110	2	87	1	2	2	2	0.7	12	8	0.125	-1.56	1.54	100	545	23.48	103	210.58	267.25	271.12	263.95	60.53	-3.3	28.61	238.92	267.53	56.67	2.14	0.62	0.56	0.138	6.1
111	1	66	1	1	1	1	0.7	9	9	2.125	-2.56	1.84	99	540	24	97	461.3	539.41	553.82	562.01	92.52	22.6	57.56	500.36	557.91	78.11	2.11	0.65	0.57	0.32	14.51
112	2	65	1	2	1	1	0.9	12	9	0.25	0.73	1.73	99	525	22.5	98	635.9	678.08	741.65	750.26	105.75	72.18	88.96	656.99	745.95	42.17	1.89	0.71	0.64	0.618	5.23
113	2	72	1	2	2	1	0.8	11	10	0	-0.75	1.82	100	540	24	84	297.68	373.04	375.24	394.76	77.55	21.73	49.64	335.36	385	75.36	2.16	0.74	0.72	0.427	11.54
114	1	80	1	2	1	1	0.6	12	10	0.5	-0.46	1.95	100	596	24.34	88	226.21	243.62	308.24	285.04	82.03	41.42	61.72	234.92	296.64	17.41	2.62	0.67	0.69	0.275	6.15
115	2	45	1	2	2	1	0.4	12	10	-0.625	-0.3	2.52	99	507	22.11	95	278.97	268.22	350.57	305.02	71.6	36.8	54.2	273.59	327.79	-10.75	2.37	0.71	0.72	0.428	7.68
116	2	49	1	2	1	1	0.8	10	10	-0.125	-0.56	1.75	100	517	22.91	103	411.13	433.95	446.65	417.46	35.52	-16.49	9.52	422.54	432.06	22.82	2.25	0.67	0.55	0.415	6.44
117	1	74	1	2	2	2	0.5	10	11	-3.25	-0.91	1.35	100	509	22.96	80	443.91	479.67	523.29	513.85	79.38	34.18	56.78	461.79	518.57	35.76	2.46	0.76	0.69	0.588	3.64
118	2	69	1	2	1	1	0.6	11	11	0.125	-0.78	1.57	100	483	23	81	228.75	304.13	327.35	358.29	98.59	54.16	76.38	266.44	342.82	75.38	2.28	0.74	0.71	0.459	4.51
119	1	72	1	2	2	1	1	11	11	0.625	0.63	1.43	100	545	24	83	113.79	165.58	134.93	156.05	21.14	-9.53	5.8	139.69	145.49	51.78	2.03	0.67	0.69	0.289	15.35
120	2	76	1	2	2	2	0.3	14	11	0.75	-2	1.79	100	532	23.4	85	161.73	211.08	201.43	229.94	39.69	18.86	29.27	186.41	215.68	49.35	2.51	0.6	0.6	0.161	6.16
121	2	74	1	2	1	1	1	9	11	-0.125	0.71	1.78	100	515	22.56	88	440.6	419.99	469.93	483.07	29.33	63.08	46.2	430.29	476.5	-20.61	2.17	0.74	0.73	0.66	13.3
122	1	45	1	2	2	1	0.9	12	11	-1.125	1.36	1.63	100	579	23.65	88	351.13	412.45	400.24	438.2	49.1	25.75	37.43	381.79	419.22	61.32	1.77	0.54	0.53	0.188	9.15
123	1	81	1	1	2	1	0.7	13	12	2.75	-0.34	1.65	99	516	24.34	81	271.5	291.04	332.26	312.94	60.76	21.89	41.33	281.27	322.6	19.54	2.4	0.68	0.62	0.233	11.42
124	1	42	1	2	2	2	1	14	12	-9.625	0.77	1.54	100	556	27.38	82	316.25	365.56	405.75	386.65	89.5	21.08	55.29	340.91	396.2	49.32	2.06	0.67	0.7	0.365	4.29
125	1	42	1	2	2	1	1	16	12	-2.75	0.32	1.45	100	557	26.45	83	289.3	307.24	370.64	345.38	81.34	38.14	59.74	298.27	358.01	17.94	1.61	0.68	0.66	0.283	4.76
126	2	65	1	2	1	2	0.6	12	12	-1	-0.84	1.64	100	530	24	84	241.28	299.68	320.12	332.43	78.84	32.75	55.79	270.48	326.27	58.4	1.87	0.72	0.57	0.285	8.97
127	1	64	1	2	2	2	0.6	14	12	1.625	0.6	1.61	99	482	23.63	84	422.11	430.03	493.48	483.2	71.37	53.16	62.27	426.07	488.34	7.92	1.75	0.65	0.61	0.231	12.6
128	2	76	1	2	2	1	0.5	16	12	0.125	-0.8	1.25	100	528	23.24	90	168.8	248.67	208.73	231.01	39.93	-17.67	11.13	208.74	219.87	79.87	2.41	0.55	0.62	0.065	5
129	2	44	1	2	2	1	1.2	12	12	0.375	0.97	1.5	100	496	23.15	90	347.87	396.91	418.73	497.13	70.86	100.23	85.54	372.39	457.93	49.04	2.24	0.66	0.63	0.444	7.2
130	1	55	1	2	2	1	1.2	14	12	-1	1.85	1.28	100	567	26.12	100	339.35	330.66	391.75	343.05	52.4	12.4	32.4	335	367.4	-8.69	1.97	0.66	0.65	0.267	7.46
131	2	72	1	1	2	2	0.4	13	13	-0.85	-2	1.8	100	540	24.95	77	219.56	290.42	270.44	301.49	50.88	11.07	30.97	254.99	285.97	70.86	1.93	0.63	0.65	0.222	10.21
132	2	52	1	2	2	2	0.9	9	13	0.125	-1.6	2.1	99	480	22.62	85	346.23	376.91	375.31	349.1	29.08	-27.8	0.64	361.57	362.21	30.68	1.96	0.42	0.39	0.07	3.63
133	2	75	1	2	2	1	0.5	13	13	-2	0.76	2.21	99	587	25.32	87	391.38	386.67	346.74	449.62	-44.64	62.95	9.15	389.03	398.18	-4.71	1.82	0.66	0.63	0.301	5.76
134	2	69	1	2	2	1	0.5	9	13	-2.375	-0.75	1.84	100	502	28.58	88	316.5	375.6	378.83	432.53	62.33	56.93	59.63	346.05	405.68	59.1	1.09	0.36	0.38	0.027	5.1
135	2	60	1	2	2	1	1	13	13	0.25	-0.78	1.78	100	558	23.29	90	272.1	301.97	353.07	368.54	80.97	66.57	73.77	287.03	360.8	29.87	2.05	0.7	0.68	0.323	4.21
136	2	62	1	2	1	1	0.9	13	13	2.5	0.76	2.13	99	550	22.19	92	452.3	493.66	524.31	543.27	72.02	49.6	60.81	472.98	533.79	41.37	2.84	0.72	0.68	0.627	6.1
137	2	56	1	2	1	1	1	16	13	-1.5	0.58	1.25	100	573	23.85	93	364.02	397.53	439.51	442.25	75.5	44.72	60.11	380.77	440.88	33.51	2.97	0.79	0.77	0.725	5.15
138	2	63	1	2	2	1	0.7	10	13	-1.825	1.75	1.33	100	554	24.38	93	397.3	422.16	458.75	425.35	61.44	3.19	32.32	409.73	442.05	24.86	2.16	0.7	0.69	0.44	11.02
139	1	46	1	2	1	2	1	13	13	-1.5	-1	1.34	99	566	24.54	103	149.35	155.86	152.41	141.34	3.06	-14.52	-5.73	152.6	146.87	6.51	2.6	0.5	0.53	0.101	6.88
140	1	46	1	2	1	1	1	13	13	-1.25	-1	1.75	100	558	24.4	103	150.47	161.77	169.79	138.53	19.31	-23.23	-1.96	156.12	154.16	11.29	2.9	0.57	0.63	0.139	4.65
141	2	58	1	2	2	1	1.2	12.5	13	-0.25	2.13	1.56	100	550	23.75	110	311.83	370.66	407.67	442.26	95.84	71.61	83.72	341.24	424.96	58.83	2.4	0.66	0.64	0.396	6.56
142	2	76	1	2	1	2	0.4	10	14	0.25	-0.59	1.87	100	517	23.86	76	339.89	373.47	398.9	372.54	59.01	-0.93	29.04	356.68	385.72	33.58	1.47	0.65	0.54	0.157	4.74
143	1	55	1	2	2	1	1	10	14	0.125	0.13	1.45	100	516	24.4	85	282.52	309.87	332.72	316.12	50.2	6.25	28.22	296.19	324.42	27.35	1.98	0.67	0.61	0.181	8.47
144	1	57	1	2	2	1	1.2	13	14	0.625	-1	1.75	99	586	24.32	92	361.57	360.99	397.77	415.21	36.2	54.22	45.21	361.28	406.49	-0.58	1.87	0.54	0.54	0.173	8.97
145	2	66	1	1	2	2	0.8	13	14	-0.95	0.51	1.55	100	545	25.25	92	344.05	313.08	414	380.91	69.95	67.83	68.89	328.57	397.46	-30.97	2.6	0.73	0.64	0.446	3.85
146	2	65	1	2	2	1	1	14	14	0.5	-2.21	1.33	100	496	24	93	219.04	266.99	284.12	251.47	65.08	-15.52	24.78	243.01	267.8	47.95	2.07	0.58	0.59	0.101	6.72
147	2	74	1	1	2	1	0.5	12	14	1	-1	1.65	100	543	22.9	94.5	252.19	315.49	330.25	358.62	78.06	43.13	60.6	283.84	344.44	63.3	2.05	0.57	0.56	0.125	8.41
148	2	59	1	2	2	1	0.8	16	14	1.25	-2.87	2.14	99	577	23	103	295.47	357.54	311.14	337.4	15.68	-20.14	-2.23	326.5	324.27	62.07	2.07	0.64	0.6	0.251	3.63
149	1	71	1	2	2	2	0.5	15	15	0.625	0.56	1.79	100	535	23.74	75	390.64	386.67	488.11	449.95	97.47	63.29	80.38	388.65	469.03	-3.97	2.45	0.79	0.71	0.743	5.66
150	2	66	1	2	2	1	0.6	10	15	-0.85	-0.56	2.1	99	550	24.23	77	499.82	450.95	549.84	485.92	50.02	34.97	42.49	475.39	517.88	-48.87	2.23	0.72	0.69	0.523	3.12
151	2	55	1	2	2	1	0.8	15	15	-0.625	0.09	1.75	99	545	23.08	85	290.62	347.95	365.34	412.11	74.72	64.16	69.44	319.29	388.73	57.33	2.07	0.71	0.73	0.416	10.95
152	2	53	1	2	2	2	0.8	13	15	-8	1.03	1.77	100	507	24.91	92	482.99	428.97	536.47	496.47	53.48	67.5	60.49	455.98	516.47	-54.02	1.05	0.31	0.32	0.029	6.93
153	1	56	1	2	2	1	0.9	17	16	-3.875	-0.52	3.26	100	594	27.62	85	338.01	363.22	426.66	396.79	88.65	33.58	61.11	350.61	411.72	25.2	1.81	0.64	0.66	0.262	-0.53
154	1	52	1	2	1	2	0.9	12	16	0.125	1.65	1.64	100	569	24.05	87	257.85	267.16	353.13	323.66	95.27	56.5	75.89	262.51	338.39	9.3	2.5	0.67	0.63	0.345	13.3
155	1	39	1	2	2	2	1	16	16	-9.125	0.9	1.42	100	511	24.71	93	328.31	270.02	428.62	339.05	100.3	69.03	84.67	299.17	383.84	-58.29	1.77	0.52	0.46	0.113	7.01
156	1	66	1	2	2	1	0.7	10	16	-0.75	2.25	2.56	99	524	24.02	93	513.4	507.58	617.88	574.33	104.48	66.75	85.62	510.49	596.11	-5.82	2.16	0.78	0.7	0.636	9.17
157	2	58	1	2	2	2	0.7	16	16	-0.875	-0.47	1.64	100	529	24.05	98	321.73	306.54	395.66	298.34	73.94	-8.2	32.87	314.14	347	-15.19	2.49	0.65	0.64	0.278	5.84
158	2	52	1	2	2	1	0.7	16	16	2.375	-0.25	1.46	99	565	21.54	98	398.7	418.34	460.72	440.87	62.02	22.52	42.27	408.52	450.79	19.64	2.03	0.55	0.51	0.181	10.74
159	1	51	1	2	2	1	0.7	15	16	-0.75	-0.11	1.7	100	545	24.12	98	383.59	410.55	413.33	471.06	29.74	60.51	45.12	397.07	442.19	26.96	1.72	0.5	0.35	0.079	1.97
160	2	70	1	2	2	2	0.8	12	16	2	-1.2	1.93	98	541	23.31	106	260.22	294.66	320.47	281.51	60.25	-13.15	23.55	277.44	300.99	34.44	1.72	0.31	0.28	0.019	6.92
161	2	61	1	2	1	1	0.8	17	17	-3.825	-0.67	1.35	100	536	24.41	86	262.6	316.21	323.37	339.08	60.77	22.87	41.82	289.41	331.22	53.61	1.55	0.32	0.3	0.021	-0.76
162	2	44	1	1	1	1	1	16	17	0.125	-0.79	1.87	100	573	23.75	94	225.72	229.37	222.19	234.33	-3.52	4.96	0.72	227.54	228.26	3.65	2.03	0.58	0.55	0.116	7.36
163	2	72	1	2	1	1	1	11	18	2.125	-3.18	1.44	99	514	23.1	75	283.18	302.4	368.09	358.64	84.91	56.24	70.58	292.79	363.37	19.22	2.21	0.78	0.81	0.439	10.53
164	1	67	1	2	1	2	0.9	18	18	1.125	-1.67	1.65	100	579	22.65	77	400.47	419.4	490.46	501.66	89.99	82.26	86.13	409.94	496.06	18.92	1.96	0.72	0.6	0.581	10.34
165	1	62	1	2	2	1	1.5	18	18	0	1.26	1.86	100	543	23.51	79	263.81	303.49	364.75	351.3	100.94	47.82	74.38	283.65	358.03	39.68	2.06	0.7	0.71	0.395	3.2
166	1	39	1	2	1	1	1.2	15	18	-1.25	1.46	1.66	100	486	24.72	98	437.37	451.13	492.75	514.73	55.38	63.6	59.49	444.25	503.74	13.76	2.04	0.69	0.63	0.51	8.5
167	2	53	1	2	2	1	1.2	18	18	0.375	-0.49	1.57	100	576	22.89	104	265.21	310.25	370.89	349.59	105.69	39.34	72.51	287.73	360.24	45.05	2.61	0.72	0.65	0.493	4.99
168	2	53	1	2	2	2	0.8	19	19	-0.375	-0.67	1.89	99	578	23.02	99	340.71	264.8	349.37	297.66	8.66	32.86	20.76	302.76	323.51	-75.91	2.58	0.68	0.62	0.283	10.04
169	2	44	1	2	2	1	0.8	16	22	-2.875	0.14	1.4	100	514	24.78	97	297.21	313.77	376.65	346.92	79.44	33.15	56.3	305.49	361.78	16.56	2.39	0.74	0.66	0.516	1.7
